# Supplementary material for: Biomarker integration for improved biodosimetry of mixed neutron + photon exposures
Source: Sci Rep. 2023 Jul 6;13:10936. doi: 10.1038/s41598-023-37906-3 (PMC10325958; doi:10.1038/s41598-023-37906-3)
Supplement: Supplementary file 2 — Supplementary Information 2. [file 41598_2023_37906_MOESM2_ESM.xlsx]

## Sheet: full_data_set
Radiation exposure			Demographics		Serum metabolites																	Urine metabolites												Genes
Photon_dose	Neutron_dose	Neutron_fraction	Time	Sex	metab_serum_2-Hydroxybutyric_acid	metab_serum_Acetylcarnitine	metab_serum_Azelaic_acid	metab_serum_Creatine	metab_serum_Docosahexaenoic_acid	metab_serum_Eicosapentaenoic_acid	metab_serum_Glucose	metab_serum_L_Carnitine	metab_serum_L_Phenylalanine	metab_serum_Linoleylcarnitine	metab_serum_Oleoylcarnitine	metab_serum_Palmitoylcarnitine	metab_serum_Phytosphingosine	metab_serum_Taurine	metab_serum_Tetradecanoylcarnitine	metab_serum_L_Valine	metab_serum_Xanthine	metab_urine_4_Pyridoxic_acid	metab_urine_cis_aconitic_acid	metab_urine_Erythronic_acid	metab_urine_Glutamic_acid	metab_urine_Lysine	metab_urine_Uridine	metab_urine_Xanthosine	metab_urine_Pipecolic_acid	metab_urine_Nicotinic_acid	metab_urine_Pantothenic_acid	metab_urine_Pyridoxal	metab_urine_Thymine	gene_Ccr7_Mm00432608_m1	gene_Cd19_Mm00515420_m1	gene_Cxcr5_Mm00432086_m1	gene_Lrg1_Mm01278767_m1	gene_Ly6d_Mm00521959_m1	gene_Phlda3_Mm00449846_m1	gene_Rhoc_Mm00455906_m1	gene_net_sig
0	0	0	1	1	-0.076881	12.0462	12.3167	9.99016	8.6037	8.31077	13.1571	11.1884	11.1658	3.21141	3.4772	4.23241	2.42188	8.84834	2.86648	10.8176	6.99674	8.85467	11.741	9.00533	7.50576	7.32784	8.30812	7.05716	11.4827	9.18459	12.5747	10.8863	9.16413	26.5727	27.9053	28.7589	23.9786	24.3983	33.4263	29.3988	1.81168
0	0	0	1	1	3.21	12.0843	12.115	9.95942	8.67383	8.327	13.2469	11.005	11.3535	3.56468	3.61327	4.37185	-0.471605	8.65414	3.43318	10.7763	7.41721	8.73357	11.8367	9.58355	7.46336	6.50428	8.27787	7.99152	11.4365	8.83188	12.5383	10.9012	9.25252	26.7934	28.2859	29.1054	26.5952	24.8188	33.2926	30.635	2.84494
0	0	0	1	1	2.62373	12.4288	11.5202	10.1619	8.94974	7.89807	13.2929	11.4187	11.7205	3.62426	3.80413	4.3838	1.22964	8.3829	3.50832	11.5339	7.14526	8.69118	12.0641	8.27805	6.63374	6.65819	7.09502	7.67062	11.5827	9.24274	12.474	10.9006	9.01679	26.5078	27.6507	28.509	27.0965	24.3235	33.5804	30.1383	3.45527
0	0	0	1	1	3.18163	12.333	12.1306	9.95438	9.03336	8.60103	13.2032	11.1588	11.2276	1.58289	4.4122	4.23023	1.92876	8.29032	3.7381	10.6106	6.29051	7.9634	12.089	9.58686	7.80702	7.63985	8.35775	8.20913	11.8529	9.01705	12.5645	11.0843	9.27732	27.5339	28.8253	29.5545	27.6821	25.5065	33.6176	31.3944	2.98741
0	0	0	1	1	2.91582	12.2783	12.0557	10.114	8.6406	8.23519	13.2069	11.2094	11.3275	3.26568	3.86897	3.91214	0.841567	8.51293	3.40529	10.6986	4.83928	8.63134	11.7925	8.49032	7.58615	7.36653	7.95665	7.85921	11.5184	9.21011	12.7097	10.8178	8.85917	27.1908	28.6053	29.5736	26.0731	25.2639	33.8631	30.2378	2.27741
3	0	0	1	1	2.89735	12.189	12.5891	10.23	9.50044	9.26988	12.9445	11.1099	11.4464	3.49869	4.09326	4.35081	0.525911	8.66216	2.53092	10.7954	6.73698	8.84129	11.6547	9.92449	8.36041	4.34027	8.89953	8.08706	11.5779	8.29856	12.7181	10.7848	9.20818	31.3371	33.3455	35.2174	26.7595	30.2512	32.2965	30.7956	-2.62585
3	0	0	1	1	2.67339	12.3458	12.5064	10.6418	8.98424	8.73144	13.2406	11.4814	11.6053	3.37738	3.5199	4.43274	0.805136	8.96751	3.57072	11.1216	8.10238	8.97986	11.5946	9.47447	8.4818	5.10567	8.74503	8.18991	11.5061	8.13792	12.4211	10.5808	9.08767	29.6615	30.8714	31.8888	25.2654	27.731	30.9455	28.6667	-1.80302
3	0	0	1	1	3.03389	12.3159	12.366	10.1637	9.42528	8.4868	13.1585	11.3831	11.4502	3.45059	3.51779	4.30556	0.193921	8.54965	2.93263	10.9003	7.59352	8.52522	11.5286	8.60901	7.7013	6.80717	8.19942	7.75811	11.4587	9.24334	12.926	10.5619	8.86426	30.2793	33.0095	34.1992	25.067	28.6785	31.8546	29.2399	-2.88441
3	0	0	1	1	3.54102	12.8172	11.8344	10.0578	9.4414	8.24645	13.1927	10.5559	11.3836	3.1341	3.96923	4.02405	0.492254	8.33105	3.53832	11.022	7.41196	9.28842	11.5932	9.76003	8.22211	-6.90776	8.84907	8.17302	11.644	8.10774	11.6886	10.6813	9.09	30.5709	33.0102	33.648	26.8458	29.614	32.3004	29.7795	-2.10927
0.6	2.4	0.8	1	1	1.99116	11.9734	12.6571	10.3121	8.99385	9.03031	12.8212	11.2248	11.2414	3.37407	2.89873	4.09045	0.759871	8.81731	2.37621	10.7658	7.23651	8.99545	11.6374	9.86763	8.79551	6.03616	9.24937	8.00845	11.935	8.15103	12.1584	10.8662	9.40652	29.724	31.7182	32.1513	22.6589	28.8555	30.7408	27.1348	-3.94416
0.6	2.4	0.8	1	1	3.27918	12.517	11.8753	10.605	10.1756	8.88752	13.0154	10.7385	11.4635	4.20532	4.52101	4.15077	2.25905	8.5015	3.97421	10.8526	7.53043	8.91593	11.6625	9.63914	8.65795	6.06613	9.03158	8.23528	11.7685	7.67595	12.1921	10.74	9.42503	29.0244	31.6663	31.811	23.6536	27.7959	30.0602	26.9833	-3.25401
0.6	2.4	0.8	1	1	2.43388	12.4802	11.7213	10.6235	9.50548	8.38658	13.0437	11.1667	11.9315	3.81982	4.20772	3.79944	1.70765	8.48989	0.760338	11.3226	6.54689	8.12214	12.015	8.47884	7.59516	7.06334	7.70775	7.83616	11.6634	8.70298	12.0796	10.9032	9.02767	30.1296	31.5517	32.1627	23.3469	28.5344	31.0907	27.994	-3.27398
0.6	2.4	0.8	1	1	2.47864	12.4786	11.6809	10.3166	9.30547	8.1887	13.1272	11.3731	11.7599	3.55206	4.09378	4.12887	1.05466	8.28686	3.10077	11.2747	7.65699	8.59025	11.9829	8.52927	7.79843	-6.90776	8.14313	8.09881	11.6723	8.98941	12.3578	10.8275	9.17285	29.667	32.368	33.2022	23.9464	29.2066	31.3695	27.4214	-3.65183
0.6	2.4	0.8	1	1	2.32503	12.5606	11.8007	10.9782	9.56981	8.408	13.0299	11.5233	11.8568	4.17007	3.59358	4.23719	1.76353	8.94671	3.3767	11.4323	8.83091	8.33496	12.3621	8.41362	7.32438	6.09675	8.26551	7.5016	11.721	8.71727	12.2054	11.0021	9.20578	30.6488	32.204	33.0819	25.2921	29.3895	31.2312	27.9283	-3.25265
2.7	0.3	0.1	1	1	2.48274	12.1938	12.0551	10.3074	9.05249	8.33215	13.0593	11.3671	11.2457	3.31843	3.60976	4.42065	2.04083	8.78505	3.5655	10.7642	7.60002	8.38532	12.2287	9.86712	8.50881	7.24646	9.31582	8.53993	12.0195	8.66599	12.5191	11.1374	9.65155	30.2104	32.5757	33.6402	23.5739	29.0675	31.1531	28.9411	-3.62032
2.7	0.3	0.1	1	1	2.77857	12.328	12.0477	10.0294	9.18024	8.54255	13.2577	11.1253	11.4226	3.49381	4.11475	4.08381	1.87855	8.64744	3.04013	10.7425	7.91557	8.46285	12.291	9.80101	8.44808	7.41902	9.14216	-6.90776	11.7842	8.37568	12.7757	11.1777	9.48845	30.7523	33.3199	34.7627	23.8374	29.8756	31.5169	29.1762	-4.13212
2.7	0.3	0.1	1	1	2.80069	12.4803	11.6981	10.2256	9.33759	8.19794	13.4149	11.3056	11.4208	3.77444	4.39004	4.38296	0.938835	8.52177	3.3902	10.8476	7.82253	8.46891	12.2895	9.76755	8.39567	6.76216	9.40152	7.62692	11.7159	8.09421	12.5756	10.9532	9.43717	31.0368	33.3354	34.4706	26.065	29.9235	32.1643	29.6926	-2.94264
2.7	0.3	0.1	1	1	3.03226	12.5821	12.2546	10.2146	8.73396	8.22871	13.2363	10.8973	11.2112	3.91995	2.88982	4.3295	1.77037	8.56599	3.08502	10.7143	5.7905	8.30597	12.3338	10.1472	8.46199	7.76071	9.13081	8.20045	11.9011	8.84074	12.5374	11.2485	9.73529	30.2439	32.9544	34.5511	26.5012	29.7541	31.6792	29.8081	-2.56565
2.7	0.3	0.1	1	1	2.80397	12.5709	11.671	10.2669	9.22424	8.69159	13.3814	11.3652	11.3897	3.79414	4.27516	3.88656	1.28647	8.54109	3.10521	10.8535	8.03333	8.43678	12.111	9.07551	8.07449	7.11019	8.62158	8.01079	11.9099	8.44419	11.9994	10.7781	9.30371	30.4798	32.8011	34.1887	26.8428	29.6162	31.3462	29.7166	-2.47784
2.4	0.6	0.2	1	1	2.6238	12.4297	12.1205	10.1229	10.0477	9.44963	13.1535	11.1405	11.2502	3.95411	3.92084	4.18009	1.83434	8.19452	3.29254	10.8298	7.62228	8.32551	11.9356	9.25883	7.89701	6.00086	8.73855	7.54195	11.7423	8.69433	12.5943	10.8384	9.09274	29.8434	32.653	33.7087	26.2236	29.1287	30.9824	29.2333	-2.53083
2.4	0.6	0.2	1	1	3.05079	12.649	11.8302	10.2467	10.0921	8.65881	13.1575	10.8285	11.3561	4.1121	4.39425	4.52059	1.64307	8.7737	3.68424	10.8267	6.76364	8.63721	12.0473	10.0106	8.37573	5.45471	8.86959	8.21292	11.9553	8.28137	12.0646	10.903	9.61954	29.1743	32.018	33.4288	26.2989	28.0171	30.6364	28.9702	-2.00465
2.4	0.6	0.2	1	1	2.89265	12.2766	11.8784	10.1005	9.35792	8.51437	13.1205	11.279	11.5844	3.66533	3.95176	4.18724	1.89417	8.53821	3.68306	10.7889	7.36629	8.32017	12.1405	9.87004	8.45344	7.23934	8.71446	8.23429	12.019	9.12383	12.5024	11.073	9.79164	29.5738	32.1027	33.4636	23.9659	28.9989	30.6197	28.7551	-3.34781
2.4	0.6	0.2	1	1	2.09051	12.3909	12.3142	10.0288	8.72547	8.81008	13.2044	11.4135	11.5301	3.21048	3.00032	3.92185	1.84039	8.61899	3.25324	10.7667	5.943	9.54343	11.5427	8.61845	8.14799	7.23879	8.16527	7.84734	11.5368	9.04106	12.7112	10.6692	9.1292	29.2485	31.7745	32.7269	22.1012	28.4919	30.7494	27.3685	-4.01549
2.4	0.6	0.2	1	1	3.06433	12.5612	11.9667	10.0948	8.63689	8.29714	13.4073	11.5111	11.691	3.04908	-1.41469	3.84411	2.53306	8.46757	2.78439	10.9708	7.69116	8.48947	11.5423	8.69876	8.11932	7.31933	8.17818	7.90301	11.6625	9.2564	12.8566	10.6485	9.04442	28.6019	30.7374	31.869	23.8609	27.8911	30.4352	27.9561	-2.45185
2.1	0.9	0.3	1	1	2.00445	12.3747	11.4798	10.3836	9.09635	7.96828	13.1949	11.6433	11.7387	2.75481	2.89895	3.90127	1.22876	8.29432	0.406798	11.4463	7.62097	8.45314	12.2969	8.92048	7.92065	5.83727	8.27953	8.10487	11.8828	8.90384	12.2661	11.0125	9.22829	29.7975	30.4699	31.5026	26.0047	27.4231	31.1302	28.2293	-1.38198
2.1	0.9	0.3	1	1	2.57452	12.3652	12.0575	10.051	8.92958	8.14527	13.3526	11.5577	11.4209	3.23891	3.61548	3.55395	1.14422	8.59982	2.90186	10.982	8.12319	8.71456	11.6508	8.91148	7.93292	6.38917	8.319	7.65621	11.5714	8.70602	12.4934	10.539	8.86675	29.6256	31.4035	32.7819	25.1949	28.3724	31.1101	29.2804	-2.08136
2.1	0.9	0.3	1	1	1.4284	12.5911	12.0033	10.2762	9.18002	8.37317	13.2817	11.2602	11.5331	3.63748	3.98352	4.18037	2.25413	8.69648	3.43656	10.8263	8.08148	8.55489	11.6935	8.99782	8.23859	6.63013	8.49085	7.78125	11.7403	8.742	12.3475	10.7852	9.34482	29.9937	31.2131	31.6778	26.0703	27.9511	31.0683	28.7078	-1.6316
2.1	0.9	0.3	1	1	2.84106	12.5752	11.5245	10.566	9.16028	8.1233	13.4307	11.2265	11.6988	3.47547	3.71747	4.15335	1.42214	8.66546	3.72062	11.1023	7.54195	8.78776	11.4237	9.24935	8.64756	5.32437	8.59452	7.50638	11.5215	8.07973	12.5679	10.4241	8.92994	29.4231	31.8885	33.3393	25.9173	28.4758	30.5947	28.9651	-2.29602
2.1	0.9	0.3	1	1	3.60163	12.6923	11.6803	10.2124	9.635	8.41542	13.3477	10.6866	11.4001	4.1347	4.51084	4.40442	1.47041	8.32971	3.47113	10.9112	7.17645	8.54679	11.9647	9.81954	8.71209	6.04293	9.15897	8.30874	11.9534	8.41378	12.2386	10.8221	9.41617	29.9257	31.9983	33.2295	25.6631	29.0357	31.0128	29.1451	-2.48396
0	0	0	1	0	2.42763	12.0427	12.6159	10.0242	8.90667	8.95914	13.1359	11.2411	11.1054	3.67206	4.32694	1.83322	2.61601	8.3106	3.29536	10.6394	6.46529	-4.45371	-0.703597	-3.95968	-5.31335	-5.84651	-4.17317	-5.75117	-1.20805	-3.55221	-0.0855191	-1.62256	-3.61347	24.4718	25.5383	26.4746	27.6079	22.8006	32.8127	29.7698	5.20493
0	0	0	1	0	2.65493	12.2012	12.7822	10.09	8.02648	8.94351	13.0932	11.3355	11.2988	3.86416	4.47118	4.25799	1.31507	8.4773	3.78859	10.823	7.4192	-4.37682	-0.450187	-3.81717	-5.4614	-4.88598	-4.41232	-5.15887	-1.07748	-3.33058	0.258714	-1.41891	-3.33804	25.3881	26.5409	27.5438	26.8892	23.8994	33.5478	30.5237	4.38961
0	0	0	1	0	2.95042	12.0977	12.6685	10.1112	8.69449	8.87235	13.1772	11.0348	11.1641	4.02524	4.48308	4.23282	2.20596	8.28057	3.5497	10.671	4.44343	-4.35722	-0.688763	-3.78895	-5.31635	-4.94756	-4.1335	-5.76244	-1.25064	-3.42075	0.184705	-1.74251	-3.50664	25.732	26.2035	27.4207	26.5777	23.6302	33.6294	30.0363	4.23341
0	0	0	1	0	2.85555	12.3671	12.5077	10.2912	8.95607	9.11773	13.1744	11.2785	11.1114	3.7841	4.65675	4.67499	1.47453	8.65912	3.63112	10.6879	7.30426	-4.59314	-0.680401	-3.80801	-5.79925	-5.17713	-4.28792	-6.46824	-1.24796	-3.55978	-0.194982	-1.61182	-3.70072	26.321	26.9585	27.9959	26.1569	24.4491	32.9706	30.0852	3.20524
0	0	0	1	0	2.52813	12.2841	12.7277	10.6025	8.10151	7.85978	13.1206	11.4564	11.2487	3.09163	2.75506	3.49183	1.96571	8.77441	0.440832	11.009	7.48451	-4.54901	-0.205465	-3.30785	-5.43322	-4.74766	-4.22423	-5.00666	-0.660282	-2.80118	0.377109	-1.07062	-3.22506	26.6643	27.5167	28.6684	27.5587	24.972	33.1028	30.4903	3.37771
3	0	0	1	0	2.75277	12.4319	12.5815	10.0259	9.55929	9.84261	12.9125	11.2544	11.3021	3.66893	4.35216	4.81141	1.84672	8.12926	3.19023	10.5569	6.00016	-5.53649	-1.18986	-3.11006	-5.07052	-6.90776	-4.35887	-4.97962	-1.71039	-4.65698	-0.189099	-2.29488	-3.87692	28.4646	31.3218	32.3887	25.8743	28.1357	30.7533	29.0533	-1.53541
3	0	0	1	0	2.74065	12.1846	12.8782	9.77156	8.93678	9.79994	12.7312	11.1179	10.9903	4.9798	5.49967	5.61451	2.37639	8.26079	3.97349	10.2321	4.95338	-4.52227	-0.894659	-3.5226	-5.05675	-6.02499	-3.99911	-6.35694	-1.46783	-3.89769	-0.416515	-1.96917	-3.58238	29.9212	31.2784	32.1168	26.8695	28.5276	32.1977	29.7362	-0.909758
3	0	0	1	0	3.01823	12.4341	12.5849	9.93366	9.11661	9.28985	13.0683	11.216	11.4083	4.02555	3.51062	4.32366	1.66752	8.31251	3.46336	10.627	5.8703	-5.13571	-0.90478	-3.43422	-4.77665	-6.84994	-4.17213	-5.2636	-1.65067	-4.67085	-0.210215	-2.30888	-3.9014	29.1306	31.1537	32.6466	26.0729	28.2944	30.9846	29.4173	-1.5081
3	0	0	1	0	3.00741	12.4053	12.6845	9.88283	9.37397	9.42563	13.1018	11.1949	11.2209	1.63394	4.26289	4.47317	0.87755	8.37424	1.21491	10.4805	5.2074	-4.9098	-0.923239	-3.38274	-5.01554	-5.93933	-4.23207	-5.0595	-1.45492	-3.75042	0.238925	-2.02652	-3.49185	29.458	29.3238	29.6272	25.1678	26.3024	30.9872	28.0054	-0.69091
3	0	0	1	0	2.05233	12.3571	12.4197	9.95219	7.85503	8.17552	13.1551	11.492	11.0984	3.68042	3.79592	4.26027	2.57429	8.13578	3.11799	10.7654	-6.90776	-4.70016	-0.680234	-3.67231	-4.59272	-5.55433	-3.7936	-4.95599	-0.964018	-3.17117	0.805085	-1.6715	-3.62747	28.6581	31.4953	32.3846	25.8978	28.5894	30.7854	29.1038	-1.71254
0.6	2.4	0.8	1	0	2.60897	12.4524	12.5934	9.96713	8.86916	9.10875	13.1442	11.6212	11.268	3.26217	3.7275	3.94505	-0.275754	8.47412	3.26706	10.8137	6.70595	-4.13215	-0.753053	-3.68044	-5.17454	-5.53501	-4.41118	-4.72904	-1.21213	-3.59602	0.213137	-1.84661	-3.59042	32.1136	33.2445	34.2522	26.0392	30.4631	33.1055	29.8329	-2.97047
0.6	2.4	0.8	1	0	2.43589	12.3384	12.8208	9.87418	9.9048	9.96558	13.073	11.3451	11.2738	2.9447	3.40738	3.91084	-1.40242	8.15426	3.13797	10.6837	5.25956	-4.17595	-0.814723	-3.61493	-4.67679	-5.16391	-4.30472	-5.56283	-1.23104	-3.62205	-0.155949	-1.87534	-3.55859	32.0928	32.9196	34.1062	26.8816	29.9772	31.9132	29.5658	-2.85691
0.6	2.4	0.8	1	0	2.974	12.6719	11.8824	10.1505	8.30683	8.06092	13.3678	11.5679	11.3691	3.34124	3.78653	3.68369	0.83768	8.34563	0.0554347	11.0565	6.59693	-4.53898	-0.905468	-3.67356	-4.61601	-6.27033	-4.59397	-5.3492	-1.26314	-3.33999	-0.738057	-2.05417	-3.73541	30.9496	32.6961	33.8309	27.6784	29.7396	31.3542	29.2027	-2.39178
0.6	2.4	0.8	1	0	2.92171	12.5387	12.5044	10.212	8.42371	8.47942	13.3901	11.6605	11.4657	2.90247	3.45997	3.48887	1.62472	8.51005	2.96166	11.0242	8.26619	-4.81875	-1.02114	-3.41444	-4.70632	-6.35652	-4.12863	-5.55749	-1.31423	-3.81232	-0.0990736	-1.92069	-3.28741	31.8109	33.0792	34.5002	28.5475	30.3865	32.4599	29.9566	-2.12981
0.6	2.4	0.8	1	0	2.18986	12.3771	11.6417	10.4171	8.78659	7.75977	13.3845	11.7068	11.597	3.72154	3.66425	4.14137	-0.260067	8.13438	1.19453	10.712	7.39251	-4.8018	-1.15858	-3.63408	-4.84964	-6.59189	-4.40658	-5.39518	-1.43835	-3.6499	-0.820815	-2.16022	-3.58077	32.312	32.1615	33.0536	25.9081	29.4131	32.2064	29.1555	-2.72841
2.7	0.3	0.1	1	0	2.51017	12.344	12.7476	10.0831	9.05014	9.35566	13.2763	11.4384	11.4122	3.5651	3.77783	4.38351	-1.30564	8.54849	3.05664	10.8663	5.88365	-4.06994	-0.614494	-3.91828	-5.53797	-6.62723	-4.11026	-6.90776	-1.23219	-3.50389	0.314386	-1.68848	-3.50647	30.2138	31.3406	32.3625	25.7217	28.3059	31.2354	28.4474	-2.13919
2.7	0.3	0.1	1	0	3.32414	12.4691	13.6192	9.69443	10.425	11.149	12.9963	10.7938	11.2194	4.18269	4.95592	4.70445	1.51359	8.57669	3.8889	10.633	4.86545	-3.90484	-0.761863	-3.62765	-4.86025	-5.15816	-4.1891	-5.56112	-1.23185	-3.6876	0.497376	-1.86095	-3.3719	28.902	31.3525	31.652	26.1569	28.5511	30.0787	28.5619	-1.86279
2.7	0.3	0.1	1	0	2.92209	12.46	12.7341	10.0119	9.05756	9.45759	13.2065	11.2043	11.3127	3.90054	4.60258	4.6919	2.34545	8.44286	3.74185	10.6795	-6.90776	-4.79149	-0.67047	-3.36739	-4.8711	-5.39857	-4.27335	-5.15735	-1.35568	-3.75348	-0.322379	-1.95011	-3.46369	30.9419	31.1403	31.9606	26.7604	28.6572	31.8097	29.0281	-1.52328
2.7	0.3	0.1	1	0	2.32952	12.201	12.7546	10.1593	7.86215	7.99415	13.029	11.3924	11.4099	3.03927	3.11151	4.14059	2.54042	8.31179	2.60712	10.9595	5.94719	-3.99636	-0.532237	-3.26579	-4.37682	-6.65668	-3.52497	-4.30927	-0.908198	-2.93539	0.433296	-1.63765	-3.58865	29.1087	31.1137	31.8376	25.1611	28.2628	30.2729	27.8444	-2.36522
2.7	0.3	0.1	1	0	2.47797	12.3988	12.6103	9.93446	9.47314	9.88777	13.0572	11.2968	11.1821	2.09063	3.97269	4.59568	1.32069	8.03354	3.19626	10.6274	5.10889	-4.43478	-1.07212	-3.6101	-5.54504	-6.29626	-4.37555	-6.02026	-1.54544	-3.92763	-0.839956	-1.9538	-3.34789	31.375	33.6065	35.3023	28.3795	30.6834	32.8167	30.7667	-2.09061
2.4	0.6	0.2	1	0	2.72182	12.1256	12.7706	10.1907	9.41258	9.46581	13.0418	11.29	11.3742	1.33684	3.98533	4.54108	1.9409	8.37391	2.89348	10.742	6.07532	-5.04344	-0.827621	-3.60289	-5.35598	-5.64282	-4.28866	-4.92764	-1.44247	-3.95738	-0.259471	-1.99111	-3.67057	30.5126	32.7716	33.6754	26.5602	29.7712	32.4005	30.1053	-2.05276
2.4	0.6	0.2	1	0	3.20963	12.469	12.6105	9.98242	9.21853	9.06333	13.1455	11.1985	11.1003	3.7703	3.93449	4.16076	2.79905	8.14392	3.31269	10.7313	-6.90776	-4.41607	-0.745997	-3.63792	-4.96641	-5.17012	-4.00366	-5.48426	-1.35934	-3.58544	-0.176856	-1.81199	-3.52458	29.5862	31.2701	32.4793	26.1582	28.4157	31.4848	29.124	-1.55865
2.4	0.6	0.2	1	0	-0.752897	12.4026	12.5972	9.86128	8.52793	8.18588	13.1538	11.5473	11.3451	3.27658	3.16548	3.80455	1.20447	8.04361	2.8256	10.8847	5.37447	-4.92437	-0.906861	-3.40807	-4.86951	-6.34698	-4.42129	-5.00334	-1.22024	-3.35504	0.665804	-1.99999	-3.97754	30.0689	32.3026	34.1599	26.5112	29.3439	31.2253	29.3875	-2.43653
2.4	0.6	0.2	1	0	2.61367	12.5327	12.3259	10.03	9.23066	9.38487	13.2846	11.3688	11.4416	3.34279	1.78356	4.22514	1.77241	8.2164	3.10777	10.7637	6.04011	-4.14814	-0.829103	-3.60162	-4.58774	-6.63749	-3.82905	-4.84564	-1.30879	-3.62067	-0.594057	-1.8987	-3.67523	30.6082	30.6335	32.1359	26.6103	28.3011	31.7327	29.1272	-1.30673
2.4	0.6	0.2	1	0	2.98467	12.6655	12.3927	10.0774	8.47895	8.41431	13.3248	11.4703	11.3743	3.62394	4.17036	4.47227	1.40928	8.42343	3.09802	10.8061	7.84805	-4.58529	-0.737716	-3.33468	-4.86589	-5.4293	-4.02714	-4.89176	-1.19309	-3.49752	-0.281041	-1.94879	-3.52212	29.7568	31.8447	32.6185	26.4734	28.998	31.3396	29.2515	-1.81673
2.1	0.9	0.3	1	0	2.33466	12.2997	13.2036	10.1429	8.93261	8.8151	12.9372	11.2765	11.1949	3.39145	4.2548	4.56425	1.7174	8.48289	0.99621	10.5987	4.42013	-5.72935	-0.925344	-3.29829	-5.23795	-5.70057	-4.4025	-5.64926	-1.50342	-4.53279	-0.0965597	-1.98639	-3.4347	31.3571	33.9578	35.2251	27.5784	30.4862	33.2135	31.2684	-2.10486
2.1	0.9	0.3	1	0	2.39708	12.2989	12.2979	10.0806	8.07017	8.05654	13.1721	11.4911	11.5289	1.92308	2.46937	4.12139	1.78423	8.47397	3.0726	10.7175	5.75588	-4.76792	-0.681135	-3.51308	-4.99114	-5.21642	-4.35756	-4.94667	-0.91592	-3.16704	0.803151	-1.73325	-3.46992	30.9268	31.5984	32.3194	23.4369	28.3512	31.3777	28.2195	-3.28116
2.1	0.9	0.3	1	0	2.89503	12.432	12.2329	10.2871	8.71603	8.63908	13.3121	11.4899	11.4937	3.79403	3.9029	4.42576	1.59554	8.72097	3.23676	10.7953	7.40845	-3.86979	-0.668079	-3.59189	-4.59869	-5.047	-4.03839	-6.32057	-1.0073	-3.27763	0.689673	-1.64645	-3.34459	31.9322	33.7314	34.9854	26.7468	31.1812	33.1319	30.381	-2.95246
2.1	0.9	0.3	1	0	3.48887	12.7166	12.6147	10.1111	9.13279	9.25141	13.1271	10.7644	11.2373	1.94605	4.41836	4.90805	1.48183	8.11523	3.36197	10.694	2.45382	-4.50506	-1.10448	-3.65655	-4.99919	-6.84898	-4.19031	-5.42227	-1.69244	-4.38322	-0.75118	-2.29008	-3.859	31.0068	31.8294	33.4441	26.6687	28.8974	31.8557	29.0001	-2.15311
2.1	0.9	0.3	1	0	3.41069	12.7794	12.3826	10.1243	9.54456	9.25701	13.3052	10.9803	11.4335	4.07218	2.48098	4.54176	2.60469	8.15138	3.72086	10.6063	5.40594	-4.89156	-1.09188	-3.46561	-5.18717	-6.1826	-4.51857	-5.70038	-1.50079	-4.17023	-0.647097	-2.03712	-3.67414	31.2789	31.4181	32.6951	27.1235	28.2693	32.385	29.787	-1.18406
0	0	0	7	0	3.04709	12.2924	12.035	9.85748	10.2445	9.783	13.0684	11.0514	11.3094	3.49463	3.61445	3.72263	1.41318	8.01618	3.32927	11.079	3.86562	-4.28422	-0.413859	-4.10754	-4.97021	-4.65371	-4.16081	-5.90745	-0.617985	-2.72681	0.32706	-0.950865	-3.00966	26.6437	27.9443	28.764	29.4513	24.7696	34.0289	31.5037	4.61853
0	0	0	7	0	2.13428	12.4024	12.0994	9.83012	10.1002	9.80419	13.1342	11.2137	11.4658	3.121	3.18474	3.54783	2.09088	8.16727	2.7358	11.0673	4.67151	-4.01011	-0.547665	-4.35713	-4.92989	-4.7644	-4.12086	-5.81886	-0.750487	-2.79995	0.697954	-1.20693	-3.1254	26.8709	28.2876	29.0895	28.5802	25.2346	34.5144	31.3055	4.04259
0	0	0	7	0	2.89109	12.4299	12.2254	9.86247	10.7328	9.92225	13.1095	11.0168	11.2787	3.96617	3.82468	3.88336	1.91825	7.85967	3.16687	10.6405	6.09892	-4.03009	-0.723769	-4.30916	-4.8961	-5.1747	-4.1903	-6.90776	-0.883045	-3.01568	0.720241	-1.40525	-3.23978	28.293	29.7014	30.6395	29.319	26.3808	34.6408	31.9565	3.18992
0	0	0	7	0	-0.837018	12.3196	12.1275	9.79949	10.3629	9.84131	13.1728	11.0548	11.176	0.922273	3.17392	3.49384	1.19906	7.75939	3.27775	10.7574	5.00953	-3.63183	-0.590256	-3.97581	-5.20627	-4.4731	-4.34403	-5.14908	-0.615983	-2.87723	0.324603	-1.19105	-3.04544	26.4227	27.9415	28.7541	26.7379	24.863	33.5525	30.7341	3.25664
0	0	0	7	0	2.22203	12.379	11.6256	9.6123	9.92953	9.22572	13.243	11.2914	11.2307	3.45037	3.71069	3.50297	2.43537	7.93844	2.99393	11.1889	7.03674	-4.80585	-0.757396	-3.50282	-4.86155	-6.31456	-3.88604	-5.08448	-1.18291	-3.86589	-0.7154	-1.44963	-3.08276	27.3124	28.2631	29.69	29.2753	25.4245	34.5062	31.6778	4.11941
3	0	0	7	0	-0.49758	11.7893	12.5147	9.94117	7.9323	8.53142	12.9174	11.0576	11.4944	2.88887	3.10803	3.36771	1.32919	8.10306	2.10657	11.0814	5.7367	-4.52418	-0.655808	-4.08181	-5.36056	-5.71548	-3.96338	-5.82004	-1.23084	-3.64544	-0.397122	-1.26394	-3.07342	31.4618	36.3545	35.8992	29.3624	31.8483	35.7233	33.116	-1.18822
3	0	0	7	0	2.46708	12.3768	12.7969	10.0622	8.55443	8.53908	13.3525	11.497	11.4792	2.89862	2.97655	3.37036	2.61754	8.28663	0.764537	11.0888	4.05646	-3.37307	-0.630697	-3.95987	-4.86108	-5.06875	-4.13736	-5.33254	-0.960936	-2.8945	0.81563	-1.52756	-3.25834	31.0512	34.7734	35.1165	29.0157	31.188	34.7044	32.17	-1.09874
3	0	0	7	0	2.08976	12.5042	12.8135	9.93758	8.4411	9.2621	13.2885	11.2449	11.5489	3.82797	3.70748	3.81331	1.72722	8.04289	3.15466	11.0933	3.96357	-2.0717	-0.594631	-4.18559	-5.29639	-5.17031	-4.23998	-5.58024	-1.02935	-3.17895	0.36348	-1.37914	-3.19445	31.3154	34.613	35.8692	30.1723	31.9485	35.6101	33.0911	-0.501828
3	0	0	7	0	2.20618	12.3917	12.2162	10.2219	-6.90776	8.93579	13.2394	11.3851	11.3849	3.59099	3.49817	3.70268	1.59615	8.01027	1.22554	10.9788	5.3164	-4.82301	-0.750154	-4.33961	-6.20284	-6.90776	-4.74826	-6.90776	-1.48663	-3.97995	-1.63453	-1.82359	-3.7708	29.636	33.6396	34.0269	28.1784	30.3018	34.1603	31.8105	-0.55624
3	0	0	7	0	2.38038	12.6127	12.7031	9.89837	8.49028	8.96558	13.5043	11.414	11.4886	3.20275	3.45837	3.45799	1.7258	7.75542	0.802002	11.1354	5.38815	-4.20689	-0.464201	-4.17432	-5.42641	-6.01866	-4.10492	-4.69377	-0.978227	-3.54161	-0.104058	-1.51452	-3.71216	31.106	34.1949	34.7359	30.0355	31.3638	34.8525	32.3809	-0.446446
0.6	2.4	0.8	7	0	2.33708	12.1546	11.9026	10.4028	9.62414	8.67263	13.0724	11.4328	11.3157	2.57961	3.37868	3.67903	1.7563	6.99923	2.47704	11.0965	5.24965	-4.9655	-0.721264	-3.80877	-5.56566	-6.25556	-3.48931	-4.80337	-1.64711	-3.76806	-0.238602	-1.7111	-4.07517	27.386	31.5949	31.5423	25.7333	29.1557	31.7161	28.8216	-1.21433
0.6	2.4	0.8	7	0	2.53916	12.244	11.2766	10.0786	9.33745	9.69983	13.1769	11.0644	11.2216	3.44598	2.01956	3.90052	1.6475	7.53143	3.0043	11.033	4.571	-3.48176	-0.363537	-3.9497	-4.68088	-5.55472	-3.79556	-4.50029	-0.940895	-3.43468	-0.179067	-1.3217	-3.3776	29.0649	32.8652	33.2046	27.0274	30.137	34.1172	30.4226	-0.883158
0.6	2.4	0.8	7	0	2.91279	12.4153	11.8228	10.0787	10.2285	9.50936	13.2621	11.0939	11.2698	3.57968	3.63693	3.94909	1.38229	7.88346	3.23171	10.9809	6.31903	-3.36847	-0.29102	-3.92288	-4.9767	-5.33411	-4.09948	-4.32903	-0.869887	-3.37663	0.694226	-1.3942	-3.0141	29.5655	33.9646	34.8311	27.9418	31.7046	35.7007	31.79	-0.798323
0.6	2.4	0.8	7	0	2.11046	12.4113	11.8913	9.86597	9.86781	8.62032	13.1911	11.4311	11.5392	2.71919	3.5911	4.07005	1.15971	7.52914	0.640274	11.1764	5.08517	-4.04835	-0.613674	-3.92066	-4.99584	-5.27811	-3.80118	-4.60394	-1.01703	-3.32191	-0.30817	-1.5919	-3.16703	29.6613	33.3742	34.3748	27.2624	31.514	34.0842	30.7056	-1.62295
0.6	2.4	0.8	7	0	2.59868	12.3983	11.5397	10.3615	9.74398	9.02801	13.2914	11.3041	11.9324	2.93269	3.60677	3.74285	2.0351	7.19472	3.19081	11.8039	6.0451	-4.63813	-0.431731	-5.04019	-6.00513	-6.90776	-5.01122	-4.92331	-1.49798	-4.38282	-1.65548	-1.51561	-3.69641	29.2514	30.4422	31.0378	26.4485	27.7673	33.1006	28.8371	-0.262315
2.7	0.3	0.1	7	0	3.1813	12.7756	11.5862	9.85378	9.63794	9.36858	13.3159	10.7624	11.4283	3.70733	3.98878	4.40563	1.74537	5.84103	3.80793	11.2081	5.57596	-3.7377	-0.273184	-3.66243	-5.22146	-5.14565	-3.64063	-4.93817	-0.920477	-3.24609	0.302823	-1.35951	-3.3211	29.6347	33.3738	34.26	29.0257	30.9422	34.3514	30.9091	-0.646576
2.7	0.3	0.1	7	0	2.88391	12.289	12.232	9.77098	10.4679	10.0189	13.1628	11.0299	11.3112	3.7034	4.08903	4.20167	1.01885	6.64751	3.58218	11.0981	6.00891	-4.10155	-0.349038	-3.84686	-5.16186	-5.54377	-4.31236	-6.35981	-0.766449	-2.90121	0.00302552	-1.11179	-2.98064	31.1933	33.1376	33.1735	28.2338	29.8907	34.5378	31.4461	-0.518364
2.7	0.3	0.1	7	0	3.10036	12.537	11.9374	9.96491	10.4122	9.89445	13.2774	10.8997	11.2711	3.67752	4.09842	4.00955	1.44856	6.62728	3.57856	11.1034	7.47086	-4.23473	-0.570864	-3.93611	-5.33096	-5.72481	-4.30904	-5.75332	-1.01533	-3.26239	0.0590219	-1.40802	-3.3211	31.1123	32.0568	32.2301	29.2044	28.9405	34.7281	31.5853	0.702683
2.7	0.3	0.1	7	0	2.41538	12.0158	11.6618	10.0897	9.71444	9.81937	12.929	10.98	11.3377	3.55269	4.06666	4.23996	1.24617	7.19315	3.5455	10.6841	4.66875	-4.27674	-0.361408	-3.94798	-5.54197	-4.6548	-4.40436	-4.79369	-0.940444	-3.16695	0.00597215	-1.19567	-3.10019	31.6314	34.8868	35.2266	29.4931	31.5979	35.038	32.3083	-1.09086
2.7	0.3	0.1	7	0	1.71919	12.1368	11.5902	9.85069	9.9346	9.83746	13.0389	10.9293	11.3742	3.62245	3.60859	3.74086	2.39279	7.25844	1.48998	11.1533	6.27207	-3.9275	-0.514701	-4.04961	-5.03009	-4.81789	-4.3583	-5.20336	-0.646313	-2.80116	0.549044	-1.26966	-3.26424	31.709	32.9594	33.5781	29.546	30.2503	35.1516	31.927	0.0281157
2.4	0.6	0.2	7	0	3.17847	12.7369	11.7194	9.91323	10.106	9.44464	13.4229	11.1154	11.0831	3.59627	2.30269	4.17844	2.66194	7.16436	1.74537	11.1096	5.39164	-3.77857	-0.391501	-4.24672	-5.20975	-6.03425	-3.93488	-5.43882	-1.15822	-3.35185	0.145841	-1.39983	-3.31516	30.0045	32.9648	33.6761	28.3469	30.2326	34.4116	31.4202	-0.383203
2.4	0.6	0.2	7	0	2.99948	12.4372	11.9623	10.0142	10.7906	9.39055	13.2722	11.1518	11.3559	2.77321	3.6504	3.3754	1.60161	7.51492	3.08438	11.1066	6.27478	-4.15306	-0.514015	-3.79872	-4.92506	-4.94154	-4.01543	-5.64128	-0.991758	-3.53659	0.231236	-1.35907	-3.16516	30.4251	33.3712	34.1604	27.1565	30.5086	34.6418	30.9935	-1.29423
2.4	0.6	0.2	7	0	2.81541	12.5549	12.1841	10.0916	10.5068	9.14106	13.3725	11.3827	11.7026	3.06358	3.30027	3.27352	1.19816	7.42649	3.14053	11.3398	6.39286	-3.7352	-0.568811	-4.36995	-5.3777	-5.15366	-4.43346	-5.24457	-0.922274	-2.99265	0.368544	-1.2592	-3.56276	30.5724	33.8612	35.2676	28.8316	31.0745	34.7746	31.8821	-0.89994
2.4	0.6	0.2	7	0	2.97568	12.4111	12.2429	10.0297	10.7572	8.57666	13.2351	11.2505	12.1115	3.17576	2.6097	2.98951	1.25875	7.40066	2.57269	11.7066	-6.90776	-3.98631	-0.44991	-4.10834	-5.33036	-5.83127	-5.04988	-4.67863	-0.972493	-2.95058	0.304946	-1.40047	-3.44957	30.0677	32.8476	33.4678	27.8563	30.0018	34.6863	30.6936	-0.603383
2.4	0.6	0.2	7	0	3.23001	12.5908	12.0415	10.1934	10.4376	9.76932	13.2304	10.9209	11.1513	4.23255	4.56327	4.45582	2.62836	7.68684	4.13158	10.8304	4.90693	-4.2269	-0.544043	-4.3278	-5.27866	-5.25676	-4.44712	-5.38968	-1.24761	-4.05832	-0.415459	-1.55402	-3.37931	31.5208	34.7323	35.7927	29.2651	32.4298	35.7018	32.6534	-1.14187
2.1	0.9	0.3	7	0	2.75811	12.4424	11.9514	9.62285	10.5482	9.62996	13.1851	11.1274	11.1305	2.14054	1.97074	3.70964	0.517006	7.01649	3.5621	11.0793	6.34839	-4.13416	-0.558937	-3.72839	-5.01383	-5.11764	-4.14757	-6.07426	-1.07136	-3.58395	-0.187587	-1.46642	-3.12526	30.2554	33.7153	34.9642	27.955	30.6649	34.1078	31.382	-1.29335
2.1	0.9	0.3	7	0	3.10364	12.611	12.1556	10.0813	10.2085	9.82331	13.3532	10.944	11.4636	4.05576	3.93558	4.2862	1.42455	7.64394	3.54605	10.9647	4.09611	-3.95782	-0.192176	-3.826	-4.83189	-5.91536	-3.54699	-4.15343	-1.15257	-4.09712	0.0368099	-1.33658	-3.40182	30.9269	35.4198	35.9417	28.671	32.3714	34.8238	31.9828	-1.87396
2.1	0.9	0.3	7	0	2.41591	12.438	11.7845	10.0059	9.87963	9.53491	13.3076	11.2271	11.3576	1.49268	1.47956	3.33659	0.440832	7.55023	2.99893	11.1916	-6.90776	-2.0695	-0.538216	-4.04459	-5.32104	-4.85883	-4.46035	-4.99818	-0.900557	-3.04412	0.918876	-1.30301	-3.34379	31.0453	34.0775	34.9654	29.7701	31.2511	35.5323	32.2906	-0.344107
2.1	0.9	0.3	7	0	3.22883	12.7026	11.6917	9.78635	9.46793	9.64974	13.2996	10.7395	11.3123	4.29637	4.10795	4.09805	0.652325	7.36021	1.58145	11.2672	6.81473	-3.76084	-0.255384	-4.32454	-5.31657	-6.90776	-4.05133	-5.47924	-1.05201	-3.45204	-0.128739	-1.26411	-3.10456	30.0781	34.0602	34.5417	28.4393	31.0032	34.6065	31.4382	-0.97011
2.1	0.9	0.3	7	0	2.49271	12.2637	12.1526	10.1717	10.924	9.47334	13.2585	11.24	11.3839	3.28537	3.30505	3.1314	0.785726	7.63504	3.2192	10.751	5.97775	-4.05307	-0.473494	-3.73763	-5.14461	-5.29184	-4.34441	-5.12537	-1.03433	-3.24175	0.245474	-1.4444	-3.11059	29.8596	33.1435	34.3437	29.2197	30.8009	34.7701	31.3152	-0.300158

## Sheet: trainng_and_testing
Data sets used in the current study
Training data set
Total_dose	Photon_dose	Neutron_dose	Neutron_fraction	Neutron_10_percent	Neutron_05_Gy	Photon_equivalent_dose	Time	Sex	CD45	CD3e	Ly_6G	CD19	Ly_6G_CD45	metab_serum_2-Hydroxybutyric_acid	metab_serum_Acetylcarnitine	metab_serum_L_Phenylalanine	metab_serum_Palmitoylcarnitine	gene_Ccr7_Mm00432608_m1	gene_Cd19_Mm00515420_m1	gene_Cxcr5_Mm00432086_m1	gene_Ly6d_Mm00521959_m1	gene_Phlda3_Mm00449846_m1	gene_net_sig
0	0	0	0	0	0	0	1	0	8.19747	5.42935	6.55429	4.95934	-1.64318	2.95042	12.0977	11.1641	4.23282	25.732	26.2035	27.4207	23.6302	33.6294	4.23341
3	2.1	0.9	0.3	1	1	3.261	1	0	6.46381	2.11021	5.75732	0.559616	-0.706486	3.48887	12.7166	11.2373	4.90805	31.0068	31.8294	33.4441	28.8974	31.8557	-2.15311
0	0	0	0	0	0	0	1	0	8.90765	4.05178	8.32197	3.51898	-0.585677	2.42763	12.0427	11.1054	1.83322	24.4718	25.5383	26.4746	22.8006	32.8127	5.20493
3	3	0	0	0	0	3	1	1	6.89998	2.83321	6.32972	1.65823	-0.570254	2.67339	12.3458	11.6053	4.43274	29.6615	30.8714	31.8888	27.731	30.9455	-1.80302
3	2.4	0.6	0.2	1	1	3.174	1	0	7.09361	3.18842	6.314	1.83258	-0.779611	2.72182	12.1256	11.3742	4.54108	30.5126	32.7716	33.6754	29.7712	32.4005	-2.05276
3	2.1	0.9	0.3	1	1	3.261	7	0	6.6995	4.25561	5.90195	1.70475	-0.79755	2.75811	12.4424	11.1305	3.70964	30.2554	33.7153	34.9642	30.6649	34.1078	-1.29335
0	0	0	0	0	0	0	1	1	8.38217	5.60488	6.86223	5.52545	-1.51994	-0.076881	12.0462	11.1658	4.23241	26.5727	27.9053	28.7589	24.3983	33.4263	1.81168
3	2.7	0.3	0.1	1	0	3.087	1	0	6.72383	2.63906	5.92158	1.60944	-0.802254	2.47797	12.3988	11.1821	4.59568	31.375	33.6065	35.3023	30.6834	32.8167	-2.09061
3	3	0	0	0	0	3	1	0	7.20582	3.59731	6.29527	2.19722	-0.910555	3.01823	12.4341	11.4083	4.32366	29.1306	31.1537	32.6466	28.2944	30.9846	-1.5081
3	3	0	0	0	0	3	1	0	6.83222	3.4095	6.09807	2.65676	-0.734149	2.75277	12.4319	11.3021	4.81141	28.4646	31.3218	32.3887	28.1357	30.7533	-1.53541
3	2.7	0.3	0.1	1	0	3.087	1	0	7.25577	3.7436	6.44651	2.89037	-0.809255	2.92209	12.46	11.3127	4.6919	30.9419	31.1403	31.9606	28.6572	31.8097	-1.52328
3	2.7	0.3	0.1	1	0	3.087	1	0	6.97284	2.93119	6.21261	1.981	-0.760234	2.51017	12.344	11.4122	4.38351	30.2138	31.3406	32.3625	28.3059	31.2354	-2.13919
3	2.4	0.6	0.2	1	1	3.174	1	0	6.72563	2.72458	6.07074	1.17865	-0.654896	2.98467	12.6655	11.3743	4.47227	29.7568	31.8447	32.6185	28.998	31.3396	-1.81673
0	0	0	0	0	0	0	7	0	6.98848	4.12478	6.32408	3.4492	-0.643338	2.22203	12.379	11.2307	3.50297	27.3124	28.2631	29.69	25.4245	34.5062	4.11941
3	2.4	0.6	0.2	1	1	3.174	1	1	7.1333	3.10234	6.32749	1.60944	-0.805806	2.6238	12.4297	11.2502	4.18009	29.8434	32.653	33.7087	29.1287	30.9824	-2.53083
0	0	0	0	0	0	0	7	0	7.82285	5.51444	6.17483	5.26528	-1.64802	-0.837018	12.3196	11.176	3.49384	26.4227	27.9415	28.7541	24.863	33.5525	3.25664
3	3	0	0	0	0	3	7	0	7.31139	4.72739	6.26483	2.584	-1.04656	2.08976	12.5042	11.5489	3.81331	31.3154	34.613	35.8692	31.9485	35.6101	-0.501828
3	0.6	2.4	0.8	1	1	3.696	7	0	6.39859	4.04743	5.72603	2.0149	-0.672562	2.59868	12.3983	11.9324	3.74285	29.2514	30.4422	31.0378	27.7673	33.1006	-0.262315
3	2.7	0.3	0.1	1	0	3.087	1	1	7.01347	2.91777	6.51693	1.65823	-0.496533	2.80069	12.4803	11.4208	4.38296	31.0368	33.3354	34.4706	29.9235	32.1643	-2.94264
3	2.7	0.3	0.1	1	0	3.087	1	0	6.8222	3.26767	6.08051	2.0149	-0.741692	2.32952	12.201	11.4099	4.14059	29.1087	31.1137	31.8376	28.2628	30.2729	-2.36522
3	2.7	0.3	0.1	1	0	3.087	7	0	6.84348	4.13517	5.97381	2.11021	-0.869674	3.10036	12.537	11.2711	4.00955	31.1123	32.0568	32.2301	28.9405	34.7281	0.702683
3	2.7	0.3	0.1	1	0	3.087	1	0	7.18064	3.48124	6.44453	2.14007	-0.736112	3.32414	12.4691	11.2194	4.70445	28.902	31.3525	31.652	28.5511	30.0787	-1.86279
3	2.7	0.3	0.1	1	0	3.087	1	1	6.46498	2.80336	5.93225	1.32176	-0.532732	2.77857	12.328	11.4226	4.08381	30.7523	33.3199	34.7627	29.8756	31.5169	-4.13212
3	2.1	0.9	0.3	1	1	3.261	1	1	7.01639	1.83258	6.32838	1.44692	-0.688002	2.84106	12.5752	11.6988	4.15335	29.4231	31.8885	33.3393	28.4758	30.5947	-2.29602
0	0	0	0	0	0	0	1	0	8.25414	5.85076	6.69673	5.72603	-1.55741	2.52813	12.2841	11.2487	3.49183	26.6643	27.5167	28.6684	24.972	33.1028	3.37771
3	0.6	2.4	0.8	1	1	3.696	1	1	6.74876	2.07944	5.95064	1.65823	-0.798117	2.47864	12.4786	11.7599	4.12887	29.667	32.368	33.2022	29.2066	31.3695	-3.65183
3	0.6	2.4	0.8	1	1	3.696	7	0	5.83627	3.66356	5.219	1.981	-0.617268	2.11046	12.4113	11.5392	4.07005	29.6613	33.3742	34.3748	31.514	34.0842	-1.62295
3	2.4	0.6	0.2	1	1	3.174	1	1	6.75693	1.981	5.7478	2.0149	-1.00913	3.06433	12.5612	11.691	3.84411	28.6019	30.7374	31.869	27.8911	30.4352	-2.45185
0	0	0	0	0	0	0	7	0	8.19836	6.13935	6.67108	6.27993	-1.52728	2.89109	12.4299	11.2787	3.88336	28.293	29.7014	30.6395	26.3808	34.6408	3.18992
3	2.4	0.6	0.2	1	1	3.174	1	0	6.93659	3.44202	6.16015	2.04769	-0.776434	3.20963	12.469	11.1003	4.16076	29.5862	31.2701	32.4793	28.4157	31.4848	-1.55865
0	0	0	0	0	0	0	1	1	8.06487	5.43699	6.78446	5.81338	-1.28042	2.91582	12.2783	11.3275	3.91214	27.1908	28.6053	29.5736	25.2639	33.8631	2.27741
3	2.4	0.6	0.2	1	1	3.174	1	0	6.85699	2.62104	6.23686	2.35138	-0.620129	-0.752897	12.4026	11.3451	3.80455	30.0689	32.3026	34.1599	29.3439	31.2253	-2.43653
3	2.4	0.6	0.2	1	1	3.174	1	1	6.88115	2.37491	6.33638	1.65823	-0.544771	2.89265	12.2766	11.5844	4.18724	29.5738	32.1027	33.4636	28.9989	30.6197	-3.34781
3	2.7	0.3	0.1	1	0	3.087	1	1	6.49527	2.3979	5.94346	1.60944	-0.55181	2.80397	12.5709	11.3897	3.88656	30.4798	32.8011	34.1887	29.6162	31.3462	-2.47784
3	2.1	0.9	0.3	1	1	3.261	7	0	6.38982	4.48864	5.56068	2.32728	-0.829139	3.10364	12.611	11.4636	4.2862	30.9269	35.4198	35.9417	32.3714	34.8238	-1.87396
3	2.7	0.3	0.1	1	0	3.087	7	0	6.47774	4.39445	5.54908	1.981	-0.928665	2.41538	12.0158	11.3377	4.23996	31.6314	34.8868	35.2266	31.5979	35.038	-1.09086
3	0.6	2.4	0.8	1	1	3.696	1	0	6.72443	2.14007	6.14472	1.17865	-0.579711	2.43589	12.3384	11.2738	3.91084	32.0928	32.9196	34.1062	29.9772	31.9132	-2.85691
3	2.4	0.6	0.2	1	1	3.174	7	0	6.70319	4.35991	5.9382	2.22462	-0.764992	2.97568	12.4111	12.1115	2.98951	30.0677	32.8476	33.4678	30.0018	34.6863	-0.603383
3	2.4	0.6	0.2	1	1	3.174	1	1	6.71296	2.42037	5.7761	1.79176	-0.936853	2.09051	12.3909	11.5301	3.92185	29.2485	31.7745	32.7269	28.4919	30.7494	-4.01549
3	2.1	0.9	0.3	1	1	3.261	7	0	6.40109	4.58241	5.59842	2.07944	-0.802666	3.22883	12.7026	11.3123	4.09805	30.0781	34.0602	34.5417	31.0032	34.6065	-0.97011
3	2.1	0.9	0.3	1	1	3.261	1	0	6.90675	2.70805	6.2948	2.14007	-0.61195	2.33466	12.2997	11.1949	4.56425	31.3571	33.9578	35.2251	30.4862	33.2135	-2.10486
3	3	0	0	0	0	3	7	0	7.41758	4.89784	6.44334	2.69124	-0.974244	2.20618	12.3917	11.3849	3.70268	29.636	33.6396	34.0269	30.3018	34.1603	-0.55624
3	2.1	0.9	0.3	1	1	3.261	1	0	7.03483	2.93119	6.49715	1.7492	-0.537676	2.39708	12.2989	11.5289	4.12139	30.9268	31.5984	32.3194	28.3512	31.3777	-3.28116
3	2.7	0.3	0.1	1	0	3.087	7	0	6.90224	4.5136	5.8486	2.35138	-1.05364	3.1813	12.7756	11.4283	4.40563	29.6347	33.3738	34.26	30.9422	34.3514	-0.646576
3	2.7	0.3	0.1	1	0	3.087	7	0	7.32433	4.75143	6.61841	2.44235	-0.70592	1.71919	12.1368	11.3742	3.74086	31.709	32.9594	33.5781	30.2503	35.1516	0.0281157
Testing data set
Total_dose	Photon_dose	Neutron_dose	Neutron_fraction	Neutron_10_percent	Neutron_05_Gy	Photon_equivalent_dose	Time	Sex	CD45	CD3e	Ly_6G	CD19	Ly_6G_CD45	metab_serum_2-Hydroxybutyric_acid	metab_serum_Acetylcarnitine	metab_serum_L_Phenylalanine	metab_serum_Palmitoylcarnitine	gene_Ccr7_Mm00432608_m1	gene_Cd19_Mm00515420_m1	gene_Cxcr5_Mm00432086_m1	gene_Ly6d_Mm00521959_m1	gene_Phlda3_Mm00449846_m1	gene_net_sig
3	0.6	2.4	0.8	1	1	3.696	1	0	6.40192	2.07944	5.67504	0.693147	-0.726877	2.18986	12.3771	11.597	4.14137	32.312	32.1615	33.0536	29.4131	32.2064	-2.72841
0	0	0	0	0	0	0	1	1	7.84942	4.84024	6.39901	5.42274	-1.45041	2.62373	12.4288	11.7205	4.3838	26.5078	27.6507	28.509	24.3235	33.5804	3.45527
3	2.4	0.6	0.2	1	1	3.174	1	1	6.85198	2.50553	6.13988	2.16905	-0.712094	3.05079	12.649	11.3561	4.52059	29.1743	32.018	33.4288	28.0171	30.6364	-2.00465
3	0.6	2.4	0.8	1	1	3.696	7	0	6.47003	4.04743	5.33634	1.7492	-1.13369	2.33708	12.1546	11.3157	3.67903	27.386	31.5949	31.5423	29.1557	31.7161	-1.21433
3	2.4	0.6	0.2	1	1	3.174	7	0	7.08381	4.60267	6.19746	2.14007	-0.886345	2.99948	12.4372	11.3559	3.3754	30.4251	33.3712	34.1604	30.5086	34.6418	-1.29423
3	0.6	2.4	0.8	1	1	3.696	1	1	6.65801	1.90954	5.80814	1.50408	-0.849869	3.27918	12.517	11.4635	4.15077	29.0244	31.6663	31.811	27.7959	30.0602	-3.25401
3	2.7	0.3	0.1	1	0	3.087	1	1	6.98749	2.3979	6.29895	1.38629	-0.688541	3.03226	12.5821	11.2112	4.3295	30.2439	32.9544	34.5511	29.7541	31.6792	-2.56565
3	2.7	0.3	0.1	1	0	3.087	7	0	6.96484	4.72739	6.19848	2.56495	-0.766366	2.88391	12.289	11.3112	4.20167	31.1933	33.1376	33.1735	29.8907	34.5378	-0.518364
3	2.1	0.9	0.3	1	1	3.261	7	0	6.906	4.32082	6.02707	2.07944	-0.878931	2.49271	12.2637	11.3839	3.1314	29.8596	33.1435	34.3437	30.8009	34.7701	-0.300158
3	2.4	0.6	0.2	1	1	3.174	1	0	6.83195	3.157	6.07822	1.60944	-0.753738	2.61367	12.5327	11.4416	4.22514	30.6082	30.6335	32.1359	28.3011	31.7327	-1.30673
3	3	0	0	0	0	3	1	0	6.9594	3.84481	6.13014	2.16905	-0.82926	3.00741	12.4053	11.2209	4.47317	29.458	29.3238	29.6272	26.3024	30.9872	-0.69091
3	2.1	0.9	0.3	1	1	3.261	1	1	7.49984	2.07944	6.83518	1.90954	-0.664654	3.60163	12.6923	11.4001	4.40442	29.9257	31.9983	33.2295	29.0357	31.0128	-2.48396
3	2.1	0.9	0.3	1	1	3.261	1	1	7.02997	1.981	6.40233	1.83258	-0.627641	2.00445	12.3747	11.7387	3.90127	29.7975	30.4699	31.5026	27.4231	31.1302	-1.38198
3	2.4	0.6	0.2	1	1	3.174	7	0	6.89619	4.40976	6.07592	2.62104	-0.820268	2.81541	12.5549	11.7026	3.27352	30.5724	33.8612	35.2676	31.0745	34.7746	-0.89994
3	2.1	0.9	0.3	1	1	3.261	1	0	7.14618	2.584	6.27899	2.14007	-0.867191	2.89503	12.432	11.4937	4.42576	31.9322	33.7314	34.9854	31.1812	33.1319	-2.95246
0	0	0	0	0	0	0	1	0	7.82395	4.16278	6.08734	4.2485	-1.7366	2.65493	12.2012	11.2988	4.25799	25.3881	26.5409	27.5438	23.8994	33.5478	4.38961
3	2.1	0.9	0.3	1	1	3.261	1	1	7.26875	2.25129	6.73904	2.50553	-0.529705	1.4284	12.5911	11.5331	4.18037	29.9937	31.2131	31.6778	27.9511	31.0683	-1.6316
3	2.4	0.6	0.2	1	1	3.174	7	0	6.89972	4.16667	5.93556	1.83258	-0.964168	3.17847	12.7369	11.0831	4.17844	30.0045	32.9648	33.6761	30.2326	34.4116	-0.383203
3	3	0	0	0	0	3	1	1	6.36862	2.22462	5.55683	2.04769	-0.811788	3.03389	12.3159	11.4502	4.30556	30.2793	33.0095	34.1992	28.6785	31.8546	-2.88441
3	3	0	0	0	0	3	1	0	6.77651	3.90197	5.743	2.77259	-1.0335	2.74065	12.1846	10.9903	5.61451	29.9212	31.2784	32.1168	28.5276	32.1977	-0.909758
3	3	0	0	0	0	3	1	0	6.8496	3.22883	6.1506	1.981	-0.698994	2.05233	12.3571	11.0984	4.26027	28.6581	31.4953	32.3846	28.5894	30.7854	-1.71254
0	0	0	0	0	0	0	1	0	8.4629	5.82526	6.85961	5.76205	-1.60328	2.85555	12.3671	11.1114	4.67499	26.321	26.9585	27.9959	24.4491	32.9706	3.20524
3	0.6	2.4	0.8	1	1	3.696	1	0	6.66153	2.75684	6.20758	1.32176	-0.453952	2.60897	12.4524	11.268	3.94505	32.1136	33.2445	34.2522	30.4631	33.1055	-2.97047
3	3	0	0	0	0	3	7	0	6.98101	4.72295	5.99146	2.74084	-0.989541	2.46708	12.3768	11.4792	3.37036	31.0512	34.7734	35.1165	31.188	34.7044	-1.09874
0	0	0	0	0	0	0	7	0	8.47882	6.55536	6.79822	6.71932	-1.6806	2.13428	12.4024	11.4658	3.54783	26.8709	28.2876	29.0895	25.2346	34.5144	4.04259
3	0.6	2.4	0.8	1	1	3.696	7	0	6.69425	4.17439	6.03906	2.584	-0.655189	2.91279	12.4153	11.2698	3.94909	29.5655	33.9646	34.8311	31.7046	35.7007	-0.798323
3	2.7	0.3	0.1	1	0	3.087	1	1	6.56456	2.94444	5.80964	1.55814	-0.754918	2.48274	12.1938	11.2457	4.42065	30.2104	32.5757	33.6402	29.0675	31.1531	-3.62032
3	0.6	2.4	0.8	1	1	3.696	1	1	6.25479	1.32176	5.09528	0.916291	-1.15951	2.32503	12.5606	11.8568	4.23719	30.6488	32.204	33.0819	29.3895	31.2312	-3.25265
3	3	0	0	0	0	3	1	1	6.85778	2.65676	5.84354	2.07944	-1.01423	3.54102	12.8172	11.3836	4.02405	30.5709	33.0102	33.648	29.614	32.3004	-2.10927
0	0	0	0	0	0	0	7	0	8.02035	6.2111	6.2116	6.43173	-1.80875	3.04709	12.2924	11.3094	3.72263	26.6437	27.9443	28.764	24.7696	34.0289	4.61853
0	0	0	0	0	0	0	1	1	8.03122	5.09222	6.67298	5.46065	-1.35824	3.18163	12.333	11.2276	4.23023	27.5339	28.8253	29.5545	25.5065	33.6176	2.98741
3	3	0	0	0	0	3	1	1	6.73608	3.27714	5.92559	2.62104	-0.810485	2.89735	12.189	11.4464	4.35081	31.3371	33.3455	35.2174	30.2512	32.2965	-2.62585
0	0	0	0	0	0	0	1	1	8.52303	5.27811	7.66176	5.51343	-0.861264	3.21	12.0843	11.3535	4.37185	26.7934	28.2859	29.1054	24.8188	33.2926	2.84494
3	3	0	0	0	0	3	7	0	6.97073	4.7185	6.10088	2.19722	-0.869851	-0.49758	11.7893	11.4944	3.36771	31.4618	36.3545	35.8992	31.8483	35.7233	-1.18822
3	0.6	2.4	0.8	1	1	3.696	1	0	6.7748	1.70475	5.99583	1.70475	-0.778965	2.92171	12.5387	11.4657	3.48887	31.8109	33.0792	34.5002	30.3865	32.4599	-2.12981
3	2.1	0.9	0.3	1	1	3.261	1	0	6.90174	2.3979	6.06553	1.65823	-0.836209	3.41069	12.7794	11.4335	4.54176	31.2789	31.4181	32.6951	28.2693	32.385	-1.18406
3	2.1	0.9	0.3	1	1	3.261	1	1	6.80323	2.8184	6.11479	2.11021	-0.68844	2.57452	12.3652	11.4209	3.55395	29.6256	31.4035	32.7819	28.3724	31.1101	-2.08136
3	0.6	2.4	0.8	1	1	3.696	1	1	6.24417	1.8718	5.33634	1.38629	-0.907831	1.99116	11.9734	11.2414	4.09045	29.724	31.7182	32.1513	28.8555	30.7408	-3.94416
3	0.6	2.4	0.8	1	1	3.696	7	0	6.15592	3.93183	5.40605	2.07944	-0.749869	2.53916	12.244	11.2216	3.90052	29.0649	32.8652	33.2046	30.137	34.1172	-0.883158
3	2.1	0.9	0.3	1	1	3.261	7	0	7.3072	4.47449	6.47697	2.63906	-0.83023	2.41591	12.438	11.3576	3.33659	31.0453	34.0775	34.9654	31.2511	35.5323	-0.344107
3	0.6	2.4	0.8	1	1	3.696	1	1	6.57751	1.83258	5.55683	1.60944	-1.02069	2.43388	12.4802	11.9315	3.79944	30.1296	31.5517	32.1627	28.5344	31.0907	-3.27398
3	3	0	0	0	0	3	7	0	7.55119	4.89597	6.68929	2.50553	-0.861899	2.38038	12.6127	11.4886	3.45799	31.106	34.1949	34.7359	31.3638	34.8525	-0.446446
3	0.6	2.4	0.8	1	1	3.696	1	0	7.15129	2.11021	6.53343	1.50408	-0.617864	2.974	12.6719	11.3691	3.68369	30.9496	32.6961	33.8309	29.7396	31.3542	-2.39178
3	2.4	0.6	0.2	1	1	3.174	7	0	6.88908	4.07329	6.03608	1.65823	-0.853003	3.23001	12.5908	11.1513	4.45582	31.5208	34.7323	35.7927	32.4298	35.7018	-1.14187
