# Supplementary material for: Biomarker integration for improved biodosimetry of mixed neutron + photon exposures
Source: Sci Rep. 2023 Jul 6;13:10936. doi: 10.1038/s41598-023-37906-3 (PMC10325958; doi:10.1038/s41598-023-37906-3)
Supplement: Supplementary file 3 — Supplementary Information 3. [file 41598_2023_37906_MOESM3_ESM.xlsx]

## Sheet: results
Detailed analysis of classification errors for Neutron_10_percent on the testing data set	Total_dose	Photon_dose	Neutron_dose	Neutron_fraction	Neutron_10_percent	Neutron_05_Gy	Photon_equivalent_dose	Time	Sex	CD19	metab_serum_2-Hydroxybutyric_acid	metab_serum_Acetylcarnitine	metab_serum_L_Phenylalanine	metab_serum_Palmitoylcarnitine	gene_net_sig	Reconstructed_Neutron_10_percent (as probability)	Reconstructed_Neutron_10_percent (as integer, optimal class cutoff 0.66)	Classification errors	True positive (TP)	False positive (FP)	False negative (FN)	True negative (TN)		Classification error summary:	Photon_dose	Neutron_dose	Neutron_fraction	Neutron_10_percent	Number of samples	Number of classification errors	Classification accuracy	Classification accuracy for all samples		Sensitivity and specificity for all samples			For exposed only
	0	0	0	0	0	0	0	1	1	5.42274	2.62373	12.4288	11.7205	4.3838	3.45527	0.0701671	0	0	0	0	0	1			0	0	0	0	7	0	1	0.840909		Sensitivity	TP / (TP + FN)
	0	0	0	0	0	0	0	1	0	4.2485	2.65493	12.2012	11.2988	4.25799	4.38961	0.0430789	0	0	0	0	0	1													0.818182		0.818182
	0	0	0	0	0	0	0	1	0	5.76205	2.85555	12.3671	11.1114	4.67499	3.20524	0.0665842	0	0	0	0	0	1
	0	0	0	0	0	0	0	7	0	6.71932	2.13428	12.4024	11.4658	3.54783	4.04259	0.0665842	0	0	0	0	0	1												Specificity	TN / (FP + TN)
	0	0	0	0	0	0	0	7	0	6.43173	3.04709	12.2924	11.3094	3.72263	4.61853	0.0427928	0	0	0	0	0	1													0.909091		0.75
	0	0	0	0	0	0	0	1	1	5.46065	3.18163	12.333	11.2276	4.23023	2.98741	0.0401518	0	0	0	0	0	1
	0	0	0	0	0	0	0	1	1	5.51343	3.21	12.0843	11.3535	4.37185	2.84494	0.0610467	0	0	0	0	0	1
	3	0.6	2.4	0.8	1	1	3.696	1	0	0.693147	2.18986	12.3771	11.597	4.14137	-2.72841	0.940022	1	0	1	0	0	0			0.6	2.4	0.8	1	11	0	1
	3	0.6	2.4	0.8	1	1	3.696	7	0	1.7492	2.33708	12.1546	11.3157	3.67903	-1.21433	0.879074	1	0	1	0	0	0
	3	0.6	2.4	0.8	1	1	3.696	1	1	1.50408	3.27918	12.517	11.4635	4.15077	-3.25401	0.927519	1	0	1	0	0	0
	3	0.6	2.4	0.8	1	1	3.696	1	0	1.32176	2.60897	12.4524	11.268	3.94505	-2.97047	0.926965	1	0	1	0	0	0
	3	0.6	2.4	0.8	1	1	3.696	7	0	2.584	2.91279	12.4153	11.2698	3.94909	-0.798323	0.67731	1	0	1	0	0	0
	3	0.6	2.4	0.8	1	1	3.696	1	1	0.916291	2.32503	12.5606	11.8568	4.23719	-3.25265	0.930954	1	0	1	0	0	0
	3	0.6	2.4	0.8	1	1	3.696	1	0	1.70475	2.92171	12.5387	11.4657	3.48887	-2.12981	0.939015	1	0	1	0	0	0
	3	0.6	2.4	0.8	1	1	3.696	1	1	1.38629	1.99116	11.9734	11.2414	4.09045	-3.94416	0.93648	1	0	1	0	0	0
	3	0.6	2.4	0.8	1	1	3.696	7	0	2.07944	2.53916	12.244	11.2216	3.90052	-0.883158	0.919122	1	0	1	0	0	0
	3	0.6	2.4	0.8	1	1	3.696	1	1	1.60944	2.43388	12.4802	11.9315	3.79944	-3.27398	0.932739	1	0	1	0	0	0
	3	0.6	2.4	0.8	1	1	3.696	1	0	1.50408	2.974	12.6719	11.3691	3.68369	-2.39178	0.938337	1	0	1	0	0	0
	3	2.1	0.9	0.3	1	1	3.261	7	0	2.07944	2.49271	12.2637	11.3839	3.1314	-0.300158	0.829628	1	0	1	0	0	0			2.1	0.9	0.3	1	8	1	0.875
	3	2.1	0.9	0.3	1	1	3.261	1	1	1.90954	3.60163	12.6923	11.4001	4.40442	-2.48396	0.773686	1	0	1	0	0	0
	3	2.1	0.9	0.3	1	1	3.261	1	1	1.83258	2.00445	12.3747	11.7387	3.90127	-1.38198	0.886463	1	0	1	0	0	0
	3	2.1	0.9	0.3	1	1	3.261	1	0	2.14007	2.89503	12.432	11.4937	4.42576	-2.95246	0.899512	1	0	1	0	0	0
	3	2.1	0.9	0.3	1	1	3.261	1	1	2.50553	1.4284	12.5911	11.5331	4.18037	-1.6316	0.895767	1	0	1	0	0	0
	3	2.1	0.9	0.3	1	1	3.261	1	0	1.65823	3.41069	12.7794	11.4335	4.54176	-1.18406	0.897736	1	0	1	0	0	0
	3	2.1	0.9	0.3	1	1	3.261	1	1	2.11021	2.57452	12.3652	11.4209	3.55395	-2.08136	0.908846	1	0	1	0	0	0
	3	2.1	0.9	0.3	1	1	3.261	7	0	2.63906	2.41591	12.438	11.3576	3.33659	-0.344107	0.574352	0	1	0	1	0	0
	3	2.4	0.6	0.2	1	1	3.174	1	1	2.16905	3.05079	12.649	11.3561	4.52059	-2.00465	0.891075	1	0	1	0	0	0			2.4	0.6	0.2	1	6	0	1
	3	2.4	0.6	0.2	1	1	3.174	7	0	2.14007	2.99948	12.4372	11.3559	3.3754	-1.29423	0.918609	1	0	1	0	0	0
	3	2.4	0.6	0.2	1	1	3.174	1	0	1.60944	2.61367	12.5327	11.4416	4.22514	-1.30673	0.907803	1	0	1	0	0	0
	3	2.4	0.6	0.2	1	1	3.174	7	0	2.62104	2.81541	12.5549	11.7026	3.27352	-0.89994	0.686905	1	0	1	0	0	0
	3	2.4	0.6	0.2	1	1	3.174	7	0	1.83258	3.17847	12.7369	11.0831	4.17844	-0.383203	0.917082	1	0	1	0	0	0
	3	2.4	0.6	0.2	1	1	3.174	7	0	1.65823	3.23001	12.5908	11.1513	4.45582	-1.14187	0.927601	1	0	1	0	0	0
	3	2.7	0.3	0.1	1	0	3.087	1	1	1.38629	3.03226	12.5821	11.2112	4.3295	-2.56565	0.932435	1	0	1	0	0	0			2.7	0.3	0.1	1	3	0	1
	3	2.7	0.3	0.1	1	0	3.087	7	0	2.56495	2.88391	12.289	11.3112	4.20167	-0.518364	0.728493	1	0	1	0	0	0
	3	2.7	0.3	0.1	1	0	3.087	1	1	1.55814	2.48274	12.1938	11.2457	4.42065	-3.62032	0.943075	1	0	1	0	0	0
	3	3	0	0	0	0	3	1	0	2.16905	3.00741	12.4053	11.2209	4.47317	-0.69091	0.883368	1	1	0	0	1	0			3	0	0	0	9	6	0.333333
	3	3	0	0	0	0	3	1	1	2.04769	3.03389	12.3159	11.4502	4.30556	-2.88441	0.876105	1	1	0	0	1	0
	3	3	0	0	0	0	3	1	0	2.77259	2.74065	12.1846	10.9903	5.61451	-0.909758	0.490277	0	0	0	0	0	1
	3	3	0	0	0	0	3	1	0	1.981	2.05233	12.3571	11.0984	4.26027	-1.71254	0.914388	1	1	0	0	1	0
	3	3	0	0	0	0	3	7	0	2.74084	2.46708	12.3768	11.4792	3.37036	-1.09874	0.623841	0	0	0	0	0	1
	3	3	0	0	0	0	3	1	1	2.07944	3.54102	12.8172	11.3836	4.02405	-2.10927	0.768068	1	1	0	0	1	0
	3	3	0	0	0	0	3	1	1	2.62104	2.89735	12.189	11.4464	4.35081	-2.62585	0.33601	0	0	0	0	0	1
	3	3	0	0	0	0	3	7	0	2.19722	-0.49758	11.7893	11.4944	3.36771	-1.18822	0.783929	1	1	0	0	1	0
	3	3	0	0	0	0	3	7	0	2.50553	2.38038	12.6127	11.4886	3.45799	-0.446446	0.875875	1	1	0	0	1	0
